# Supplementary material for: The Interplay Between Immunological Status and Gut Microbial Dysbiosis in the Development of the Symptoms of Irritable Bowel Syndrome: A Systematic Review with Meta-Analysis
Source: Dig Dis Sci. 2025 Sep 3;71(2):376–410. doi: 10.1007/s10620-025-09360-w (PMC12945957; doi:10.1007/s10620-025-09360-w)
Supplement: Supplementary file 1 — Supplementary file1 (XLSX 33 KB) [file 10620_2025_9360_MOESM1_ESM.xlsx]

## Sheet: Updated supplementary 1
Author	Year of publication	Country	Study site	Start date	End date	Duration of study	Study type	Inclusion	Exclusion	Control group	IBS group	Diagnosis of IBS	Other group	M/F ratio control	M/F ratio IBS	Age mean control	Age mean IBS	Sample type	Method	Detection of markers	Result for IBS	Result for control	P value control vs IBS	Comment
Patel et al	2017	India	Departments of Pathology, and 1 Gastroenterology, M L N Medical College, Allahabad, Uttar Pradesh, India			1 year	cross-sectional			29	38 NPIIBS	Rome III	13 PIIBS	2.75:1	3.8:1	38.3 ± 13.6	37.4 ± 13.7	Blood	ELISA	IL-2, IL-6, IL-8, IL-10	(For NPIIBS) IL-2: 96.3(17.7), IL-6: 18.0 (9.8), IL-8: 92.5 (30.6), IL-10: 6(0.0)	IL-2: 26.5 (4.9), IL-6: 8.0 (1.7), IL-8: 52.5 (10.6), IL-10: 17.5 (6.4)	IL-2: <0.002, IL-6, 8, 10: NS (Not significant)
Du et al	2018	China	Linyi People’s Hospital, Shandong University and , Qilu Hospital, Shandong University				cross-sectional	predom_x0002_inantly diarrhea (IBS-D) or mixed bowel habits (IBS-M) with moderate to severe IBS symptoms (IBS-SSS score >175 points) were included	IBS-if they had bile acid, malabsorption; received nonsteroidal anti-infammatory drugs or other anti-infammatory drugs (including mast cell stabilisers, histamine antagonists, probiotics, immu_x0002_nosuppressants and steroids) or on pain medications; had undergone major abdominal surgery; or had any organic syndrome, including celiac disease, allergic diseases, and psychiatric disorders as asses…	46	112 D-IBS	Rome III		22:24:00	2 days, 5:59:00	43.1 ± 11.4	45.6 ± 12.7	Serum	ELISA	TNF-?, IL-1?, and IL-6, sTREM-1, protein and mRNA level TREM-1	No difference of TNF-?, IL-1?, and IL-6, protein and mRNA level TREM-1 between D-IBS and control. Median serum sTREM-1 levels of 130.7 pg/ml	No difference of TNF-?, IL-1?, and IL-6, protein and mRNA level TREM-1 between D-IBS and control	0.0052
Moraes et al	2020	Sweden	southwest region of Sweden, Sahlgrenska University Hospital, Södra Älvsborg Hospital, Norra Älvsborg Hospital, and Kungälv Hospital				cross-sectional	patients subclassified as having predom_x0002_inantly diarrhea (IBS-D) or mixed bowel habits (IBS-M) with moderate to severe IBS symptoms (IBS-SSS score >175 points) were included.	Healthy subjects had no current or prior history of gas_x0002_trointestinal or other chronic disorders, nor had they taken any immunosuppressive agents, antibiotics, or any other medica_x0002_tion during the 3 months before sample collection, and they reported no current GI symptoms. The exclusion criteria for the study were malignancy during the 5 years before enrollment, difficulties in under_x…	21	40	Rome III	UCA, n = 40; UCR-IBS, n = 45; UCR + IBS, n = 20	09:12:00	14:26:00	25, median (21–54)	31, median (20–62)		(ELISA; Calprotectin ELISA;	Calprotectin	Calprotectin, median (range), ?g/g: <15 (<15–85)	Calprotectin, median (range), ?g/g: <15 (<15–31)
O¨ hman et al.	2012	Sweden	Departments of Internal Medicine and Microbiology and Immunology, Sahlgrenska Academy, University of Gothenburg, Gothenburg, Sweden	2005-09-01	2005-12-01	3 months	cross-sectional	Control-No gastrointestinal symptoms	with no history of gastrointestinal disorders and reported absence of bowel-related symptoms during the last 7 days. Neither patients nor control individuals had any history of major psychiatric illness. None of the participants included in the study were taking any medications known to affect the gastrointestinal tract or the immune system	30	74	Rome II		10:20:00	22:52:00	mean age 39 ± 10 years (mean ± SD)	34 ± 16 years (mean ± SD)	Blood	ELISA	IL-10, IL-12 , IL-1?	serum levels of IL-10 tended to be increased in the patients (P = 0.054) The expression intensity [median fluorescence intensity (MFI)] on monocytes of the antigen-presenting complex HLA-DR, CD86, CD40, CD80, TLR2 and TLR4 increased. LPS stimulated: IL-10: 17 870 ± 14 270, IL-12 :25 ± 33, IL-1?: 320 ± 323.	IL-10: 21 285 ± 14 780, IL-12 : 48 ± 74, IL-1?: 300 ± 390	TLR2 P= 0.0007. LPS stimulated: NS
Güven et al	2022	Turkey	Department of Gastroenterology and Hepatology, Ankara City Hospital, Ankara, Turkey	March 1, 2019	December 31, 2020	1.8 years	Retrospective		age under 18 years, a history of major abdominal surgery, celiac disease, evidence of acute or chronic infection, systemic inflammatory or autoim_x0002_mune disease, thyroid hormone abnormalities, severe liver or renal failure, diabetes mellitus, hematological diseases, inflammatory bowel diseases, malignancy, and psychiat_x0002_ric disorders. Previous health history, demographic char_x0002_acter…	107	107 IBS-C	Rome IV		2 days, 1:58:00	40:67	45.3 (±13.3)	46.6 (±15.2)	Blood	Automated chemistry analyzer	Platelet, Neutrophil, NLR, PLR, and SII	((×103/mm3), mean ± SD. Platelet 311.5 ± 66.9, Neutrophil 5466.4 ± 1360.7, Lymphocyte 2131.3 ± 590.7, SII 854.4 ± 376.1)), NLR 2.7 ± 1.0, PLR 155.8 ± 51.5,	( (×103/mm3), mean ± SD. Platelet 239.8 ± 50.4, Neutrophil 3946.5 ± 1040.6, Lymphocyte 2383.3 ± 630.3, , SII 411.9 ± 145.0)), NLR 1.7 ± 0.6, PLR 105.6 ± 29.0	Platelet <.001, Neutrophil <.001, Lymphocyte 0.003, , SII<.001, NLR <.001, PLR <.001	New inflammatory marker
A. Y. Del Valle-Pinero et al	2011	USA	National Institutes of Health (NIH) Hatfield Clinical Research Center (CRC).	2009-01-01	2010-06-01	1.5 years	Pilot		Partic_x0002_ipants with a history of organic GI disease (e.g., inflammatory bowel disease, celiac disease) or currently taking medications daily for GI symptoms (e.g., antispasmodics, laxatives) were excluded	12	12	Rome III		06:06:00	05:07:00	28.00 ± 7.54	28.00 ± 7.54	Blood	Custom quantitative real_x0002_time PCR array for CCL-16 gene and ELISA for CCL-16 protein	Chemokine (C-C motif) ligand 16 (CCL-16) gene and CCL-16 protein	gene expression upregulated by 7.46-fold (n = 12, Avg Ct = 30.67 ± 4.92). IBS-C patients upregulated by 199.78-fold (n = 4, Avg Ct = 25.59 ± 5.88. IBS-D (n = 8, Avg Ct = 33.16 ± 1.39). CCL-16 protein levels in plasma were also higher in IBS patients (9.45 ± 3.25 ng mL-1). 138.47 fold upregulated IBS-C (10.91 ± 2.58ng mL-1), IBS-D 6.06 ± 1.71 ng mL-1.	gene:n = 12, Avg Ct = 33.08 ± 1.39). Protein: (7.80 ± 4.20 ng mL-1;	Protein IBS vs Control P = 0.34, protein IBS-C vs IBS-D P = 0.018	CCL-16 is a strong pro-inflammatory chemokine
Melchior et al	2016	France	gastroenterology department of a tertiary care centre				Prospective	When the faecal calprotectin level was higher than 50 mg/g, a negative search for ANCA/ASCA antibodies and a normal exploration of the small bowel (by wireless capsule endoscopy, computed tomography enteroclysis or magnetic resonance enterography) were required to confirm IBS diagnosis	IBD	15	93	Rome III	35 patients with Crohn’s disease, including 20 with active and 15 with quiescent disease				41 ±13.9	Faeces	ELISA	Faecal calprotectin	90.5 ± 180 mg/g	24.3 ± 16.1 mg/g	(P < 0.01)
REINDERS ET A	2005	Sweden	Karolinska University Hospital Solna, Stockholm, Sweden	1999	2004	5 years	first with a cross-sectional and the second with a longitudinal design	The patients included were either hospitalized (IBD only) or were visiting an outpatient ward (IBS, IBD, and collagenous colitis patients). The same gastroenterologist (P.M.H.) examined all patients		28	39	Rome II	IBD 47, CD 39, collagenous colitis 12	16:12:00	11:28:00	Age range 18-81	Age range 20-47	Rectal NO	A rapid-response chemiluminescence system	NO	150 ppb (53–200 ppb)	f 45 ppb (34 – 64 ppb)	(P < .001)	elevated rectal NO levels are a sensitive and specific biomarker for inflammation in the gut. Slightly elevated rectal NO might be explained by the suggestion that IBS could have an inflammatory component
G. Aktas et al	2020	Turkey	Department of Internal Medicine and Gastroenterology, Abant Izzet Baysal University Hospital, Bolu, Turkey	2016-12-01	2019-07-01	2.7 years	cross-sectional		Subjects with accom_x0002_panying psychiatric disorders, cardiac conditions, diabetes mel_x0002_litus, chronic kidney disease, cancer, active infection, or inflam_x0002_matory conditions were excluded from the study. Patients being treated with aspirin, subjects with a history of recent surgery, or trauma within the previous six months were also excluded.	61	87	Rome IV		1 day, 2:35:00	27:60	Median 38 (13)	Median 40 (26)	Venous blood	Haemogram	WBC, Hb, PDW,NLR, MLR, Htc, MCV, PLT, PLR	Median (IQR): WBC (k/mm3)=7,000 (2,880), Hb (g/dL)=14(2), PDW (%)=16.3 (1), NLR (%)=2.2 (1.1), MLR (%)=0.25 (0.14). Mean ± SD : Htc (%) =41.6 ± 3.2, MCV (fL)=87 ± 4, PLT (k/mm3)=259,000 ± 62,000, PLR (%)=144 ± 50	Median (IQR): WBC (k/mm3)=7,590 (2,450), Hb (g/dL)=14.1 (1.4), PDW (%)=15.4 (2.4), NLR (%)=1.8 (0.7), MLR (%)=0.2 (0.12). Mean ± SD : Htc (%) =42 ± 3, MCV (fL)=87 ± 4, PLT (k/mm3)=259,000 ± 60,000, PLR (%)=111 ± 32	Median (IQR): WBC (k/mm3)=0.17, Hb (g/dL)=0.20, PDW (%)=< 0.001, NLR (%)=< 0.001, MLR (%)=< 0.001. Mean ± SD : Htc (%) =0.38, MCV (fL)=0.95, PLT (k/mm3)=0.99, PLR (%)=< 0.001	novel inflammatory markers – PDW, NLR, PLR, and MLR – were higher and statistically significantin in patients with IBS
Hod et al	2016	USA	University of North Carolina at Chapel Hill (UNC-CH)	2007	2009	2 years	Cross-sectional	HC: HC were assessed by a study physician using Rome III criteria and were found negative for IBS at the time of enrollment. IBS: All IBS patients must have had IBS symptoms for 6 or more months and a normal colonoscopy or barium enema during the previous 12 months to rule out organic or obstructive disease	IBS: evidence of a structural abnormality of the digestive tract, inflammatory bowel disease, intestinal resection, GI malignancy, microscopic colitis, celiac sprue, or within 6 months, any history of ileus, symptomatic cholelithiasis, pancreatitis, abdominal adhesions and/or stricture with evidence of small bowel obstruction, recur_x0002_rent diverticulitis, or unexplained rectal bleeding (inclu…	244	242 (101 IBS-D, IBS unspecified 89, IBS-C 39, IBS-M 13)	Rome III		(women) [n (%)] =194 (79.5)	(women) [n (%)] =193 (79.8)	39.87± 15.04	38.78± 14.16	Peripheral blood	Mann-Whitney test was used to compare hs_x0002_CRP levels between IBS and HC, and Kruskal-Wallis tests to compare hs-CRP levels between clinical subtypes of IBS and between severity subgroups of IBS	serum hs-CRP (High-sensitive C-Reactive Protein)	1.80; IQR, 0.7 to 4.04 mg/L. Hs-CRP was higher in IBS-D than IBS-C (4.98; IQR, 2.22 to 8.96 mg/L, IQR, 0.74 to 5.18 mg/L, vs. 1.10; IQR, 0.55 to 2.6 mg/L. Hs-CRP levels mildly correlated with symptoms severity (r= 0.169, P= 0.009); this correlation was stronger for the IBS-D patients (r= 0.27, P= 0.006).	1.20; IQR, 0.5 to 2.97 mg/L.	P< 0.006). IBS-C vs IBS-D P = 0.0025	IBS-C and IBS-D have most severe symptom.
Linsalata et al.	2018	Italy	National Institute of Gastroenterology, “S. de Bel_x0002_lis” Research Hospital, Castellana Grotte, Italy	April, 2012			Case control	(a) age more than 18 years; (b) a symptom profile resembling D-IBS with a stool pat_x0002_tern, (c) active symptoms for at least 2 weeks; (d) a minimum average of 3.0 on the seven-point Likert scale of the GSRS composite symptom score [20]; (e) a diet without any restrictions on eating and drinking (in particular, no previous period of gluten free diet (GFD) before examin_x0002_ation); (f) as glu…	post-infectious IBS, hep_x0002_atic, renal or cardiovascular disease, constipation, meta_x0002_bolic and endocrine disorders, fever, intense physical activity, previous abdominal surgery, history of malig_x0002_nancy, secondary causes of intestinal atrophy, pregnancy, lactose intolerance or giardiasis. Besides, patients did not have to consume medication for the treatment of IBS for 2 weeks befor…	20	39	Rome III	Celiac 32	07:13:00	06:33:00	39.7 ± 7.2	40.05 ± 12.2	Peripheral venous blood	ELISA	IL-6, IL-8, LPS, TLR-4	IL-6 4.3, IL-8-20, LPS-0.23, TLR-4- 0.36	IL-6- 2.5, IL-8-9, LPS-0.20, TLR-4- 0.35	among groups: IL-6: (p = 0.024), IL-8: (p < 0.0001), (LPS: p =0.132, TLR-4: p = 0.832= not significant). D-IBS vs HC: IL-8: (p < 0.001)	Pro-inflammatory markers
N.H. Fourie et al	2014	USA	National Institutes of Health (NIH) Hatfield Clinical Research Center.				Pilot	HC: no known organic disease or GI symptoms. IBS: , chronic or recurrent abdomi_x0002_nal pain, and altered stooling habits		31	(IBS-D = 5, IBS-C = 5, or IBS-M = 2) Total IBS 12	Rome II		15:16:00	03:09:00	27.9 + 8.5	29.2 + 7	Blood	MicroRNA expression	hsa-miR-150, hsa-miR-342-3p	hsa-miR-150 = 3988 ± 1195; hsa_x0002_miR-342-3p = 491 ± 152	(hsa-miR-150 =2509 ± 1135; hsa-miR-342-3p = 292 ± 87	FDR adjusted p ? 0.05 for both hsa-miR-150 and hsa-miR-342-3p	miRNAs link to pain and inflammatory pathways both of which are thought to be dysregulated in IBS. Both miRNAs are implicated in inflammation. Further research needed.
Popa et al.	2018	Romania		2012	2016	4 years	Cross-sectional	HC: None of the controls were diagnosed with somatic or psychiatric diseases	IBS: being retired or unem_x0002_ployed; past or present medical conditions complicated by autonomic dysfunction (peripheral neuropathy, diabetes, asth_x0002_ma, heart failure, and renal insufficiency), diagnosed organic gastrointestinal diseases and previous abdominal surgery, chronic psychiatric disorders, inflammatory bowel diseases (ulcerative colitis and Crohn’s disease), thyroid pathology (…	37	39	Rome III		13:24:00	16:23:00	Median 37 (29–51)	Median 31 (25.5–36.5)	Peripheral venous blood	ELISA	IL-6	IL-6 (pg/mL), median (IQR): 4.67 (4.67–5.9)	IL-6 (pg/mL), median (IQR):3.37 (2.56–3.37)	P<0.001	proinflammatory cytokines
Aktas et al	2014	Turkey	Abant Izzet Baysal University Hospital, Bolu, Turkey				retrospective	None of the subjects in the study and control groups had a history of use of medications that might have affected platelet function (e.g. aspirin).	Individuals with a history of major surgery in the previ_x0002_ous 5 years, diabetes mellitus, infectious diseases and chronic inflammatory diseases were excluded	44	40	Rome III		18:26:00	13:27:00	39.3 ±10.8	42.2 ±15.2	Venous blood		RDW (Red cell distribution width), MPV (mean platelet volume)	Mean RDW: 0.165 ±0.0037. MPV: 8.27 ±1.07	Mean RDW:0.160 ±0.006. MPV: 7.80 ±1.01	RDW: (p < 0.001), MPV: P=0.046	Inflammatory markers for IBD. Statistically significant result was found for IBS as well.
Zhang et al	2020	China	two digestive clinical centers in the Affiliated Hospital of Yangzhou University				Cross-sectional	18 years and above	Participants with inflammatory bowel disease (IBD), gas_x0002_trointestinal malignancy, intestinal resection, other unexplained diarrhea, or a history of cholelithiasis, intestinal obstruction, pan_x0002_creatitis, and recurrent diverticulitis within 6 months were excluded. In addition, pregnant or lactating women, patients under surgical or other stress conditions, and patients with severe liver…	174	177 (IBS-D 77, IBS-C 27, PI-IBS 32, IBS-M 11 and IBS-U 30)	Rome IV		50:124	54:123	40.56 ± 14.28	39.12 ± 15.23	Blood	ELISA	TNF-? and PRDX1	TNF-?=(22.40, IQR 9.30-24.50 pg/mL, PRDX1=9.8, IQR 7.2-11.90 ng/mL	TNF-?=(8.30, IQR 7.50-9.30 pg/mL , PRDX1=3.4, IQR 2.9-4.20 ng/mL	TNF-?= P < .001 , PRDX1= P < .001
Shulman et al	2008	USA	Houston and surrounding areas	2002-10-01	2007-06-01	4.8 years	Retrospective	7 to 10 years of age	Children in either group were excluded if they had organic GI illness or other significant chronic health condition with potential GI manifestations (eg, cystic fibrosis), use of glucocorticoids	46	76	Rome II		M7/F39	M12/F65	8.5 ± 1.3	8.2 ± 1.4	Faeces	ELISA	Faecal calprotectin	(µg/g stool) =65.5 ± 75.4	(µg/g stool)=43.2 ± 39.4	P < .01
Singh et al	2020	USA	An abdominal pain clinic at Children’s Mercy Kansas City				cross-sectional observational	(age 8–17 years)	patients with overlapping FD	10	37	Rome IV			70% female		13.8±2.2 years	Biopsy	single observer (MS)	eosinophil, mast cell, and TH17 cell densities	Rectosigmoid: Eosinophil=19.0±11.4, Mast cell=19.8±6.4, TH17 cell=1.2±0.5. Descending: Eosinophil=26.8±15.1, Mast cell=21.5±8.0, TH17 cell=1.2±0.6	Rectosigmoid: Eosinophil=10.1±6.0, Mast cell=10.7±6.3, TH17 cell=0.5±0.5. Descending: Eosinophil=15.2±4.0, Mast cell=8.7±2.9, TH17 cell=0.4±0.5	Rectosigmoid: Eosinophil=0.022, Mast cell=<0.001, TH17 cell=0.001. Descending: Eosinophil=<0.001, Mast cell=<0.001, TH17 cell=0.001	Mucosal inflammation
Mei et al.	2021	China					case–control		taking antibiotics, probiotics, or other treatments, within 4 weeks; (2) infammatory bowel disease, peptic ulcer, diverticulitis or infectious gastroenteritis; (3) pregnant, menstruating and lactating women; (4) any psychiatric comorbidity; (5) excessive physical exercise	30	30 IBS-D	Rome IV				40.9±14.4	40.3±14.7	Faeces	16S rDNA gene sequencing	Phylum: Firmicutes, Fusobacteria, Actinobacteria,Proteobacteria. Genus: Alloprevotella, Fusobacterium, Enterobacteriaceae	Phylum: decreased= Firmicutes, Fusobacteria, Actinobacteria; increased=Proteobacteria. Genus: decreased=Alloprevotella, Fusobacterium; increased=Enterobacteriaceae signifcantly increased		Phylum: decreased= Firmicutes (P<0.05), Fusobacteria (P<0.01), Actinobacteria (P<0.01); increased=Proteobacteria y (P<0.01). Genus: decreased=Alloprevotella (P<0.01), Fusobacterium (P<0.01); increased=Enterobacteriaceae (P<0.01)
L. K. BERG ET Al	2020	Norway		2014-09-01	2018-01-01	3.4 years	cross-sectional observational		other gastrointestinal dis_x0002_eases, including post-infectious IBS, use of laxatives due to constipation, patients with severe medical disorders such as diabetes mellitus, cancer, severe cerebral, lung or heart dis_x0002_eases and finally patients with severe immunological diseases such as rheumatoid arthritis, SLE, etc.	20	42	Rome II				Median[range]: 59 [35, 79]	Median 48.5			IL-1b, IL-1 receptor antagonist (IL1-ra), IL-2, IL-4, IL-5, IL-6, IL-7, IL-8, IL-9, IL-10, IL-12 (p70), IL-13, IL-15, IL-17, eotaxin, basic fibroblast growth factor (bFGF), granulocyte-colony stimulating factor (G-CSF), gran_x0002_ulocyte macrophage colony stimulating factor (GM-CSF), interferon (IFN)-c, interferon-inducible protein (IP-10), mono_x0002_cyte chemotactic protein (MCP-1), macrophage…	IFNc- 18 (16–20),IL-1? -6.7 (5.6–7.9),IL-2 -0.64 (0.58–0.71),IL-4 -0.91 (0.79–1.04),IL-9 -8.2 (7.2–9.2),IL-15 -2.3 (2.1–2.6),IL-17-3.2 (2.6–3.7),TNF- 160 (143–178),Eotaxin -6.7 (5.6–7.9),RANTES -2011 (1378–2934),bFGF -674 (596–761),GM-CSF- 4.4 (3.8–5.1),PDGFBB- 11.7 (9.9–13.7)	IFNc- 14 (12–17),IL-1? -4.1 (3.1–5.5),IL-2 - 0.39 (0.35–0.44),IL-4 -0.71 (0.62–0.82),IL-9 - 6.5 (5.7–7.5),IL-15 -1.7 (1.5–1.8),IL-17- 2.0 (1.6–2.4),TNF- 130 (115–147),Eotaxin -4.1 (3.1–5.5),RANTES -891 (545–1454),bFGF - 446 (384–518),GM-CSF- 2.4 (1.7–3.1),PDGFBB- 8.2 (6.1–11.1))	IFNc- 0.10,IL-1? -0.004,IL-2 - <.0005,IL-4 -0.032,IL-9 - 0.040,IL-15 -<.0005,IL-17- 0.001,TNF- 0.025,Eotaxin -0.004,RANTES -0.016,bFGF - <.0005,GM-CSF- <.0005,PDGFBB- 0.032	This indicates that IBS is a low-grade inflammatory bowel dis_x0002_ease
Vaghari-Tabari et al	2020	Iran	Ayatollah Rouhani Hospital, Babol in northern Iran	2015-09-01	2017-01-01	1.4 years	case control	over 18 years	IBS: abnormal haemoglobin level, iron deficiency, abnormal blood smear microscopic analysis, any type of cancer, diverticular disease, history of colorectal surgery, any type of blood disease, diabetes, cardiovascular dysfunction, liver and kidney disease, any type of infectious disease, any type of congenital disease or use of non-steroidal anti-inflammatory drugs (e.g. using aspirin before bloo…	50	50 (IBS-D 18, IBS-C 17, IBS-M 15)	Rome III	50 IBD (CD 14, UC 36)		1 day, 3:23:00	36.00 ± 10.34	34.00 ± 9.93	Blood	Sysmex cell counter instrument (Sysmex, Kobe, Japan).	RDW (Red cell distribution width), MPV (mean platelet volume)	RDW % ± SD =13.09 ± 1.70, MPV fL ± SD= 9.24 ± 0.80	RDW % ± SD =12.56 ± 0.69, MPV fL ± SD= 10.11 ± 0.74	RDW P -0.047, MPVP-0.001
Rana et al	2012	India					cross-sectional	only diarrhoea predominant IBS (IBS-D) patients were included for this study	Any evidence of abdominal surgery, celiac disease, or other primary GI illnesses, GI infection, pregnancy, lactation and alcohol consumption were considered as exclusion criteria. Additional exclusion criteria consist of concurrent chronic diseases such as diabetes and diagnosed and/or treated malignancy in the past 5 years and any usage of anti_x0002_inflammatory drugs (including nonsteroids, st…	62	63 IBS-D	Rome II		1 day, 8:30:00	1 day, 13:26:00	43.5+18.7	42.6+19.5	Peripheral venous blood	ELISA	IL-6, TNF-? and IL-10	IL-6=(32.2+12.01 pg/ml), TNF-?=(16.3+5.2), IL-10= 5.75+ 2.1	IL-6=(7.48+2.55 pg/ml), TNF-?=(7.94+2.19 pg/ml), IL-10= 5.84+1.9	IL-6=(p<0.001), TNF-?= (p<0.05)	support the view that mild inflammation may be involved in the diarrheal type of irritable bowel syndrome.
R. Choghakhori et al.	2017	Iran	outpatient Clinic of the Jundishapur University Hospita	2015-02-01	2015-03-01	1 month	case-control			90	90	Rome III				38.69 ± 9.21	37.66 ± 8.84			f tumor necrosis factor (TNF)- ?, interleukin (IL)-17, interleukin (IL)-10, malondialdehyde (MDA) and total antioxidant capacity (TAC)	Increase:TNF? (14.7 ± 5.27pg/mL), IL-17 (8.46 ± 3.32pg/mL), MDA (3.85 ± 1.53ng/mL). Decrease: IL-10 (7.02 ± 3.07pg/mL),TAC (736.87 ± 151.74?mol/L)	TNF? (10.04 ± 5.75 pg/mL), IL-17 (5.63 ± 3.15 pg/mL), MDA (2.36 ± 1.54 ng/mL), IL-10 ( 9 ± 3.23 pg/mL),TAC (941.11 ± 166.22 ?mol/L)	TNF? (P < 0.001), IL-17 (P < 0.001), MDA (P < 0.001), IL-10 ( P < 0.001),TAC (P < 0.001)
You Jin Choi, et al	2019	Korea	Department of Pediatric Gastroenterology, Bundang CHA Medical Center, South Korea.	jan 1, 14	Dec 31, 16	3 years	prospective	4-16 years	acute gastroenteritis, other GI tract disorders such as gastroesophageal reflux, Helicobacter pylori infection, or colon polyps, and the use of antibiotics, probiotics, NSAIDs, or ste_x0002_roids within 1 month of stool sampling, as well as a history of abdominal surgery or other congenital conditions. In addition, we excluded children with a history of preterm birth (gesta_x0002_tional age < 36 …	56	157	Rome III		1 day, 4:28:00	91:66	8.45±3.39	9.48±3.41	Faeces	fluorescence enzyme immunoassay (FEIA)	Faecal calprotectin	Mean of FC (µg/g):83.50±164.74	Mean of FC (µg/g):17.77±10.92	P<0.001
BOYER et a	2017	France	Gastroenterology Department of Nice’s teaching hospital.	2014-08-01	2015-06-01	10 months	case–control	Dietary habits were not changed during the 3 months before inclusion, and no patients fol_x0002_lowed a hypoallergenic diet. None were taking anti-inflammatory drugs (mast-cell stabilizers, histamine antagonists, anticholinergics, antidiarrhoea medication, probiotics, or steroids). None were smok_x0002_ers or alcohol consumers		20	11 (7 IBS-D, 4-IBS-C)	Rome criteria		13:07:00	02:09:00	62.0 [48.8-69.5] Median	IBS-C-67.0 [61.5-74.0], IBS-D-54.0 [30-71]	Colonic biopsy		Macrophages, mast cells, eosinophils, and T lymphocytes	MP's elevated in the left colon (99.5 [86.8-123]. MC decreased significantly.	Mp's 82.8 [72-97.5]. MC was higher than IBS group..	Mp's P = .04. MC ; P = .04.	inflammatory cells
Summerton et al	2002	UK	a district general hospital				prospective			28	7		Barrett’s 10, Upper-GI inflammation 26, Gastric ulcers 6, Upper-GI tract cancer 2, UC 10, Diverticular disease 15, CD 4, Polyps 12, Colon adenoma 6, Colorectal cancer 8					Faeces	ELISA	Faecal calprotectin	Mean 11, SD 12.65, Median 6.1mg/l, range 1.9–32.0	Mean 5.1, SD 3.90, Median 4.5, range 0.9–15.5	P 0.375	not significant statistically
F. Costa et al.	2003	Italy	outpatient clinic				cross-sectional		concomitant upper and lower respiratory tract infection, acute infectious diseases, gastric cancer, complicated Crohn’s disease (fistulae or abscesses), pregnancy, alcohol abuse, intake of non-steroidal anti-inflammatory drugs, antibiotics or cytotoxic drugs within the previous month_x0002_	34	48	Rome II	31 IBD (49 CD, 82 UC), 26 from intestinal NEO (16 colonic adenocarcinoma, eight colonic large adenoma, two small bowel T cell non-Hodgkin lymphoma)	16/18	14/34	35.8. range 18-46	40.6, range 24–66	Faeces	ELISA	Faecal calprotectin	Normal median value but increased than HC (22 µg/g, 95% CI 9–35µg/g)	Normal median value HC (11 µg/g, 95% CI 3-18 µg/g)	( p=0.0001).
S. DOLWAN I et al	2004	UK	University Hospital of Wales				diagnostic accuracy			26	24	Rome II	25 active Crohn’s disease	18:08:00	20:04:00	median 34 (27–57)	median 38 (17–67)	Faeces	ELISA	Faecal calprotectin	(µg/g) median (range)19 (2.7–87)	(µg/g) median (range) 10 (2–43)	P =0.04
Clarke et al	2010	Ireland	gastroenterology clinic at Cork University Hospital or via advertisement at university campus				cross sectional	Female, 18-65 years,	organic gastrointestinal disease, systemic disease, pregnant, lactose intolerance or immunodeficiency, recent transient illness, viral illness, chest infection	26	41	Rome II				39.04±12.78	45±11.47	Plasma		Arachidonic acid (AA), eicosanoids- PGE2, LTB4	AA=8.52 ± 0.26 g/100g, PGE2= 1490 ± 142.3 pg/ml,LTB4= 332.2 ± 31.33 pg/ml	AA=7.53 ± 0.37 g/100g, PGE2= 934.2 ± 145.7 pg/ml,LTB4= 226 ± 36.70 pg/ml	AA=P 0.029, PGE2= P 0.01,LTB4= P 0.03	contribute to proinflammatory profile
Miri MB, et al	2018	Iran	gastroenterology clinic of the Shohadaye Tajrish Hospital, Tehran, Iran				cross sectional	diagnosed with IBS in 2016		79	79	Rome IV		38/41	16/ 63	39.7±18.9	42.5±14.6			intraepithelial lymphocytes (IELs), eosinophils, mast cells and CD3+ T cells	IELS= 32.8 ± 11.8, CD3+T= 23.1 ± 7.9, eosinophil 5.4 ± 2.9, mast cells= 7.6 ± 3.1	IELS= 28.6 ± 12.9, CD3+T= 20.2 ± 8.1, eosinophil 4.5 ± 3.2, mast cells= 6.6 ± 3.0	IELS= 0.034, CD3+T= 0.024, eosinophil= 0.066, mast cells= 0.041	inflammatory cells. eosinophil not statistically significant.
D. P. McKernan et al	2011	Ireland					case control		PI-IBS). Individuals with in?am-matory diseases, coeliac disease, lactose intolerance,immunode?ciency, individuals who had undergone anyabdominal surgery, with the exception of hernia repairand appendectomy, and those with a psychiatric history	30	30 11IBS-A, 10IBS-C, 9IBS-D	Rome II				36.24 ± 1.835	40.9 ±2.034	Plasma	ELISA	cytokines and cortisol	Cortisol- 107000 ±12340, IL-6 -2.875 ± 0.3350, IL-8 -9.397± 0.7667	Cortisol-78220 ±7590, IL-6 -1.581 ± 0.1462, IL-8 -7.474 ± 0.3745	Cortisol-P-0.0488, IL-6 -P-0.0008, IL-8 -P-0.0282	inflammatory cytokine, low grade inflammation
Ivashkin V et al	2021	Russia	Sechenov University, Moscow, Russia	Jun 8, 2016	Sep 11, 2016	3 months	cross sectional		Non-functional causes for the symptoms, patients younger than 18 years, older than 59 years, patients with organic bowel disease, organic disease of pancreas and gallbladder, renal disease, hepatic insufficiency, mental illness significantly impairing self-report (schizophrenia, bipolar disorder, or epilepsy), and receiving antibiotic or probiotic therapy for the previous 6 months	10	31 (16 IBS-D; 15 IBS-C)	Rome IV		04:06:00	10:21:00	38 [34,25: 42,75]	32 [26,0; 41,5]	Mucosal biopsy, faeces (microbiome)		CLD-3, CLD-5, IL-2, IL-10, and TNF-?. qualitative and quantitative composition of the intestinal microbiota	TNF-?=(duodenum 3.5 ± 0.5, ileum 3.6 ± 0.5, cecum (5.4 ± 0.5, sigmoid colon 5.6 ± 0.5).IL-2=duodenum 3.4 ± 0.6, ileum 3.7 ± 0.6, cecum 5.1 ± 0.8, sigmoid colon 5.3 ± 0.8. IL-10=duodenum 1.9 ± 0.3, ileum 1.8 ± 0.4, cecum 1.7 ± 0.4, sigmoid colon 1.7 ± 0.5.CDL-3= (duodenum 2.3 ± 0.7, ileum 2.3 ± 0.6, cecum 2.3 ± 0.6, sigmoid colon 1.1 ± 0.5. CDL-5=duodenum (2.2 ± 0.5, ileum 2.1 ± 0.5, cecum(2.2 ± 0…	TNF-?=(duodenum 1.1 ± 0.3, ileum 1.1 ± 0.3, cecum 1.0 ± 0.2, sigmoid colon 1.2 ± 0.3. IL-2=(duodenum 1.50 ± 0.51, ileum 1.5 ± 0.5, cecum 1.4 ± 0.5, sigmoid colon 1.3 ± 0.5. IL-10=duodenum 3.9 ± 0.5, ileum 4.0 ± 0.0, cecum 4.5 ± 0.8, sigmoid colon 4.5 ± 0.8.CDL-3= (duodenum 5.6 ± 0.8, ileum 5.8 ± 0.6, cecum d 5.7 ± 0.7, sigmoid colon 5.6 ± 0.8. CDL-5=duodenum (5.9 ± 0.4, ileum 5.7 ± 0.7, cecum 6.0…	TNF-?=p < 0.0001 for all localization. IL-2=p < 0.0001 for all localizations. IL-10=p < 0.0001 for all localizations. CDL-3= < 0.0001 for all localizations. CDL-5= p < 0.0001 for all localizations. p < 0.05 for both phyla
Sciavilla et al	2021	Italy	Piacenza (Department of Gastroenterology, Hospital of Piacenza, Italy				cross sectional	All the subjects followed a Mediterranean-based diet and they did not take antibiotics or probiotics in the 3 months prior to sample collection.		18	20	Rome III		10:08:00	13:07:00	45.4 ± 5.8	46.4 ± 6.3	faeces	Amplified ribosomal DNA restriction analysis		??Actinomyces, Rothia, Gemella, Streptococcus, Enterococcus,Granulicatella, Fusobacterium, Escherichia/Shigella,Veillonella, and Clostridium cluster XI. ?Anaerostipes, Fusicatenibacter, Odoribacter, Oscillibacter,Roseburia, and Faecalibacterium. ?cultivable fungi, fungal species richness. C. albicans,Candida glabrata,Galactomyces. Lower growth of C. albicans with hyphae production	?Actinomyces, Rothia, Gemella, Streptococcus, Enterococcus,Granulicatella, Fusobacterium, Escherichia/Shigella,Veillonella, and Clostridium cluster XI.?Anaerostipes, Fusicatenibacter, Odoribacter, Oscillibacter,Roseburia, and Faecalibacterium. ?cultivable fungi and fungal species richness. C. albicans,Candida parapsilosis,Aspergillus, Rhodotorula. Higher growth of C. albicans and no hyphae produc…	cultivable fungi: p = 0.028, fungal sp richness: p = 0.07, growth of C. albicans: (p < 0.05), hyphae p < 0.01,
Jabbar et al	2020	Sweden	secondary/tertiary care unit (Sahlgrenska Hospital, Gothenburg, Sweden)	2012-06-01	2018-04-01	5.10 years	prospective	18–65 years		31	62	Rome III		13/18	14/48	median 29 (19–55)	median 28 (20–62)	sigmoid colon biopsy	mass spectrometry	Brachyspira derived peptides	positive in 19/32 IBS	absent in HS 0/31	(p<0.001)	Brachyspira attachment to the epithelial brush border was observed in every fifth patient with IBS and associated with diarrhea, accelerated oro-anal transit, mild mucosal inflammation and mast cell activation
Hong et al	2020	China	Department Gastroenterology of Wuhan Union Hospital (Wuhan, China)				pilot explorative study	had not taken proton-pump inhibitors, probiotics or antibiotics, orused colon-cleansing products for at least 3 months prior to enroll-ment.	active infections with bacteria, fungi or virus, severe psychiatric disease, other severe diseases, or another diagnosis that could explain gastrointestinal symptoms of patients	16	55 IBS-D	Rome III		2025-09-07	38/17	35 (10.94)	34.98 (10.34)	faeces			Phyla level: ?Proteobacteria, ?Firmicutes. Class level: ?Gammaproteobacteria, ?Clostridia. ?Eggerthella, Lactococcus, Turicibacter, Fusobacterium, ? reduced Coprococcus, Lachnobacterium, Faecalibacterium,Ruminococcus, Akkermansia. ?Firmicutes/Bacteroidetes (F/B) ratio. Differred faecal fungal structure?phyla Zygomycota? 4 fungal marker: Mycosphaerella, Aspergillus, Sporidiobolus, and Pandora?? Fu…	Phyla level: ?Proteobacteria, ?Firmicutes. Class level: ?Gammaproteobacteria, ?Clostridia. ?Eggerthella, Lactococcus, Turicibacter, Fusobacterium, ? Coprococcus, Lachnobacterium, Faecalibacterium,Ruminococcus, Akkermansia. ?Firmicutes/Bacteroidetes (F/B) ratio. Differred faecal fungal structure?phyla Zygomycota? Fungal bacterial relation strong	F/B (P = .087). faecal fungal structure P = .001. phyla Zygomycota P < .001
Lee et al	2020	Korea	Department of Gastroenterology of Seoul National University Bundang Hospital	2013-09-01	2017-09-01	4 years	cross sectional		post-infectious IBS patients, and those who took antibiotics or probiotics within three months. Subjects were excluded if there was a history of inflammatory bowel disease, abdominal operation, severe systemic disease, and malignancy	12	7	Rome III						faeces			Firmicutes 56.643%±10.453%, Bacteroidetes 36.329%±11.369%, Verrucomicrobia 0.764%±0.579%,Proteobacteria 3.139%±1.969%,Fusobacteria 2.273%±2.270%, Actinobacteria , 0.818%± 0.307%, Firmicutes/Bacteroidetes ratio 15.568±10.511. Acidaminococcaceae 9.886%±4.001%. Sutterellaceae, 0.429%±0.128%, Desulfovibrionaceae, 0.174%±0.116%. Enterococcaceae 0.001%±0.001%,Leuconostocaceae 0.000%±0.000%, Clostridiac…	Firmicutes 72.796%±4.936%, Bacteroidetes 20.446%±4.866%, Verrucomicrobia 1.805%±1.713%,Proteobacteria 0.507%±0.133%,Fusobacteria 0.364%±0.184%, Actinobacteria 4.074%±1.471%, Firmicutes/Bacteroidetes ratio 43.781±33.594. Acidaminococcaceae 0.387%±0.211%. Sutterellaceae, 0.040%±0.015%, Desulfovibrionaceae, 0.052%±0.035%. Enterococcaceae 0.054%±0.026%,Leuconostocaceae, 0.093%±0.060%, Clostridiaceae …	Acidaminococcaceae p=0.037, Sutterellaceae , p=0.007, Desulfovibrionaceae p=0.020, Leuconostocaceae , p=0.004, Clostridiaceae p=0.003, Peptostreptococcaceae p=0.020, Lachnospiraceae p=0.009	Changes in the gut microbiota composition in IBS patients lead to alterations in bacterial functions, such as bile acid transformation and the induction of inflammation, w
Liu et al	2020	China					observational	18-65 years, signed informed consent	food allergy, infectious gastroenteritis history, gastrointestinal comorbidity, pregnancy, major psychiatric disorder, medication (steroid, immunosuppressive drugs, antihistamins, mast cell stabilisers), use of antibiotic, probiotic or symbiotic	32	IBS-D 44	Rome IV		22,10	28,16	47.44 (11.630)	42.80 (9.002)				IgA+ cells s in the terminal ileum 28.97 6 ±14.20 cells/hpf. inducer of IgA production, BAFF-R expression was significantly upregulated.TACI showed an increasing trend. percentage of fecal IgA+ bacteria 53.44 6± 19.35. High relative abandance IgA+ bacteria: Escherichia–Shigella, Romboutsia, Streptococcus, Tyzzerella_4, Klebsiella, Intesti_x0002_nibacter, Granulicatella, and Haemophilus in IgA+ ba…	IgA+ cells s in the terminal ileum 20.93 6 ±10.27 cells/hpf, percentage of fecal IgA+ bacteria 31.09% ±6 17.31%. IgA+ Escherichia–Shigella 0.4814± 6 0.6319%	IgA+ cells s in the terminal ileum P= 0.0641, BAFF-R expression P = 0.0003,TACI P = 0.0769. percentage of fecal IgA+ bacteria P= 0.0024, IgA+ Escherichia–Shigella P = 0.003199	Microbial dysbiosis may promote the terminal ileal mucosa to produce higher levels of IgA, increasing the proportion of IgA-coated bacteria by activating IgA class switching, which might regulate local inflammation and clinical manifestations in IBS-D
Y-J Chen et al	2018	China	Department of Gastroenterology, Zhongshan Hospital of Fudan University	2014	2016	2 years	comparative diagnostic	between the age of18–70 years and signed informed consent,no an-tibiotics, probiotics, or other diet treatment within 4 weeks before admission	as in?ammatory bowel disease, intestinal polyp, in-testinal malignant tumor, and so on	20	20 IBS-D	Rome IV									no difference in the diversity and richness of bacterialspecies between the two groups. Community abundance: Lachnospirceae UCG-004 20.96% , Prevotella 9 10.62%, Megamonas 12.74%. here were six genuses,including Fusobacterium, Parabacteroides, Flavonifractor,Phascolarctobacterium, unclassi?ed Lachnospiraceae, and Parasutterella, that showed signi?cantly different abundances be-tween the stool spe…	no difference in the diversity and richness of bacterialspecies between the two groups. Community abundance: Lachnospirceae UCG-004 12.97%, Prevotella 9 20.05%, Megamonas hardly found		parasutterella may be related with the genesis and development of IBS andalso associated with chronic intestinal in?ammation in IBS patients
Shukla et al	2018	India	Gastroenterology out-patient clinic of a super specialty multi-level university hospital from northern India				observational			25	47	Rome III		22.3	39.8	median 40 (20-68)	median 34 (19-68)				mRNA levels of TLR-4 median 0.24 (0.0-26.6), TLR-5- 0.77 (0.0-6.5). Expression of TLR-4 ? 4.2-folds and TLR-5 ?6.6 folds at protein. mRNA levels of IL-6-0.90 (0.0-5.0), CXCL-11-2.80 (0.0-98.8), CXCR-3-1.80 (0.0-24.8). Upregulated expression of IL-6, CXCL 11, CXCR 3. IL-10- downregulated. Copy number of Lactobacillus (P = 0.045) and Bifidobacterium (P = 0.011) showed correlation with IL-10 in IBS-…	mRNA levels of TLR-4 median 0.03 (0.0-13.1), TLR-5- 0.03 (0.0-1.5). mRNA levels of IL-6-0.10 (0.0-2.8), CXCL-11-0.10 (0.0-15.4) , CXCR-3-0.00 (0.0-25.2)	mRNA levels of TLR-4- P=0.013, TLR-5- P< 0.001. mRNA levels of IL-6-P=0.003, CXCL-11-P< 0.001 , CXCR-3-P< 0.001. Upregulated expression of IL-6 (P = 0.002), CXCL 11- P < 0.001, CXCR 3-(P < 0.001). IL-10- (P = 0.012).	Altered immune activation in response to dysbiotic microbiota may promote intestinal inflammation in a subset of patients with IBS.higher copy number of Gram-negative bacteria particularly Bacte_x0002_roides species and P. aeruginosa has been reported among patients with IBS-D than controls. the reduction in a number of Lactobacillus and Bifidobacterium may be associated with low-grade inflammati…
Sun et al.	2021	China	Outpatient Department of Gastroenterology, Peking University Third Hospital (Beijing, China)	2015	2017	2 years	cross sectional	18-65 years, ) negative for blood routine test, serum biochemistry, routine stool test, fecal occult blood test, and fecal parasite screening	microscopic colitis, Crohn's disease, ulcerative colitis, and cancer, complication of the cardiovascular system, liver, lung, kidney, blood, endocrine, and nervous system, or autoimmune diseases; current infection of the respiratory, digestive or urinary system; history of abdominal surgery other than appendectomy; use of antibiotics within one month, or use of pro_x0002_biotics, laxatives, or an…	66	162 IBS-D	Rome III						Plasma	ELISA, 16s rRNA sequencing	IL-10, IL-12, MCP-1	Significantly higher IL-12 in IBS	Significantly lower IL-12 in control	(P = 0.037
Bennet et al	2016	Sweden					Observational			58	173			22/36	54/119	27 (25–34)	30 (24–43)	Serum		IL-5, IL-6, IL-8, IL-10, IL-12p70, IL-13, IL-17A, IFN-?, TNF	IL-5=0.3 (0.15–0.5), IL-6=0.4 (0.28–0.68), IL-8= 11.3 (7.51–14.41), IL-10=0.25 (0.17–0.37), IL-12p70= 0.16 (0.09–0.24), IL-13= 1.19 (0.78–1.72), IL-17A= 0.9 (0.6–1.5), IFN-?=8.0 (5.1–12.1), TNF= 2.3 (1.8–2.7)	IL-5=0.2 (0.12–0.4), IL-6=0.34 (0.24–0.54), IL-8= 9.1 (6.49–13.15), IL-10=0.27 (0.14–0.38), IL-12p70= 0.15 (0.1–0.23), IL-13= 1.01 (0.85–1.58), IL-17A= 0.8 (0.5–1.3), IFN-?=10.9 (6–15.3), TNF= 2.3 (1.6–2.6)	p-values-
Dinan et al.	2006	Ireland	St James’s Hospital (Dublin, Ireland)				Prospective			48	49	Rome ll		50/26	50/25	30.2±13.5	34.6±13.1	Blood		IL-6, sIL-6R, IL-8, IL-10, TNF-?	IL-6 (mean±SEM): in IBS patients 2.45±0.19 pg/mL. sIL-6R: in IBS patients 92,760±3077 pg/mL. IL-10: in IBS patients 4.65±0.94 pg/mL. IL-8: in IBS patients 4.18±0.30 pg/mL. TNF-?=no difference	IL-6 (mean±SEM): in controls 1.07±0.10 pg/mL. sIL-6R: in controls 54,960±2616 pg/mL. IL-10: in controls 5.95±0.94 pg/mL. IL-8: in controls 1.11±0.11 pg/mL. TNF-?=no difference	IL-6: p<0.001, sIL-6R: p<0.001, IL-10: not significant, IL-8: p<0.001, TNF-?: not significant
