# Supplementary material for: The Interplay Between Immunological Status and Gut Microbial Dysbiosis in the Development of the Symptoms of Irritable Bowel Syndrome: A Systematic Review with Meta-Analysis
Source: Dig Dis Sci. 2025 Sep 3;71(2):376–410. doi: 10.1007/s10620-025-09360-w (PMC12945957; doi:10.1007/s10620-025-09360-w)
Supplement: Supplementary file 2 — Supplementary file2 (XLSX 12 KB) [file 10620_2025_9360_MOESM2_ESM.xlsx]

## Sheet: Updated supplementary 2
Author	D1	D2	D3	D4	D5	D6	D7	Overall
Patel et al, 2017	Low	Low	Low	Low	Low	Moderate	Low	Moderate
Du et al, 2018	Low	Low	Low	Low	Critical	Low	Moderate	Critical
Moraes et al., 2020	Low	Low	Low	Low	Low	Low	Low	Low
O¨ hman et al., 2012	Moderate	Moderate	Low	Low	Critical	Low	Low	Critical
Güven et al., 2022	Low	Low	Low	Low	Low	Low	Low	Low
A. Y. Del Valle-Pinero et al., 2011	Low	Low	Low	Low	Low	Low	Low	Low
Melchior et al., 2016	Low	Low	Low	Low	Low	Low	Low	Low
Reinders et al., 2005	Moderate	Low	Moderate	Low	Low	Low	Low	Moderate
G. Aktas et al., 2020	Low	Low	Low	Low	Low	Low	Low	Low
Hod et al., 2016	Low	Low	Low	Low	Low	Low	Low	Low
Linsalata et al., 2018	Low	Low	Low	Low	Low	Low	Low	Low
N.H. Fourie et al., 2014	Low	Low	Low	Low	Low	Low	Low	Low
Popa et al., 2018	Low	Low	Low	Low	Low	Low	Low	Low
Aktas et al., 2014	Low	Low	Low	Low	Low	Low	Low	Low
Zhang et al., 2020	Low	Low	Low	Low	Low	Low	Low	Low
Shulman et al., 2008	Low	Low	Serious	Low	Low	Low	Low	Serious
Singh et al., 2020	Low	Moderate	Low	Low	Low	Low	Low	Moderate
Mei et al., 2021	Moderate	Low	Low	Low	Moderate	Low	Low	Moderate
L. K. Berg et al., 2020	Moderate	Low	Low	Low	Serious	Low	Low	Serious
Vaghari-Tabari et al., 2020	Low	Low	Low	Low	Low	Low	Low	Low
Rana et al., 2012	Low	Low	Low	Low	Low	Low	Low	Low
R. Choghakhori et al., 2017	Low	Low	Low	Low	Moderate	Low	Low	Moderate
You Jin Choi et al., 2019	Low	Low	Low	Low	Low	Low	Low	Low
Boyer et al., 2017	Low	Low	Low	Low	Low	Low	Low	Low
Summerton et al., 2002	Moderate	Critical	Low	Low	Moderate	Low	Low	Critical
F. Costa et al., 2003	Low	Low	Low	Low	Low	Low	Low	Low
S. Dolwan I et al., 2004	Low	Low	Low	Low	Low	Low	Low	Low
Clarke et al., 2010	Low	Low	Moderate	Low	Low	Low	Low	Moderate
Miri MB et al., 2018	Low	Low	Low	Low	Low	Low	Low	Low
D. P. McKernan et al., 2011	Low	Low	Low	Low	Moderate	Low	Low	Moderate
Ivashkin V et al., 2021	Low	Low	Low	Low	Low	Low	Low	Low
Sciavilla et al., 2021	Low	Low	Low	Low	Serious	Low	Low	Serious
Jabbar et al., 2020	Low	Low	Moderate	Low	Serious	Low	Low	Serious
Hong et al., 2020	Low	Low	Low	Low	Serious	Low	Low	Serious
Lee et al., 2020	Low	Low	Serious	Low	Low	Low	Low	Serious
Liu et al., 2020	Low	Low	Low	Low	Low	Low	Low	Low
Y-J Chen et al., 2018	Low	Low	Low	Low	Serious	Low	Low	Serious
Shukla et al., 2018	Low	Low	Low	Low	Serious	Moderate	Low	Serious
Sun et al., 2021	Serious	Moderate	Low	Low	Moderate	Moderate	Serious	Serious
Bennet et al., 2016	Serious	Moderate	Low	Low	Moderate	Low	Serious	Serious
Dinan et al., 2006	Moderate	Low	Low	Low	Moderate	Moderate	Moderate	Moderate
